# Supplementary material for: Assessing the effectiveness of machine learning and deep learning in differentiating neuroimmunological diseases: a systematic review and meta-analysis
Source: Front Neurol. 2026 Jan 12;16:1579206. doi: 10.3389/fneur.2025.1579206 (PMC12832442; doi:10.3389/fneur.2025.1579206)
Supplement: Supplementary file 1 [file Table_1.xlsx]

## Sheet: Sheet1
Study	Accuracy	Sensitivity	Specificity	Standard error (accuracy)	Standard Error (sensitivity)	Standard Error (specficity)	Sample size (accuracy)	Sample size (sensitivity)	Sample size (specificity)	Model	Diseases	Included in meta-analysis	<100 sample-size analysis	ML vs DL analysis
El Khoury, Y. et al. [13]	1	1	1	0	0	0	8	6	2	ML	MS vs NMOSD	No	No	No
Yan, Z. et al. [14]	0.867	0.851	0.889	0.0372732	0.0519408	0.0523554	83	47	36	ML	MS vs NMOSD	Yes	No	Yes
Clarke, L. et al. [15]	0.94	0.909	0.96	0.0184326	0.0354022	0.0195959	166	66	100	ML	MS vs NMOSD	Yes	Yes	Yes
Huang, J. et al. [16]	0.871	0.873	0.869	0.0611989	0.074455	0.106695	30	20	10	ML	MS vs NMOSD	Yes	No	Yes
Gharaibeh, M. et al. [17]	0.973	0.953	0.997	0.0138477	0.0229555	0.00758414	137	85	52	ML	MS vs NMOSD	Yes	Yes	Yes
Ciftci Kavaklioglu, B. et al. [18]	0.68	0.69	0.67	0.107017	0.139447	0.166245	19	11	8	ML	MS vs (NMOSD and MOGAD)	No	No	No
Luo, X. et al. [19]	0.863	0.858	0.868	0.0246234	0.0439762	0.0294618	195	63	132	ML	MS vs (NMOSD and MOGAD)	No	Yes	No
Luo, X. et al. [19]	0.805	0.808	0.805	0.0344848	0.0422276	0.0590621	132	87	45	ML	MOGAD vs NMOSD	No	Yes	No
Ding, S. et al. [20]	0.807	0.938	0.667	0.0708818	0.0602889	0.121686	31	16	15	ML	MOGAD vs non-MOGAD	No	No	No
Wei, S. et al. [21]	0.863	0.812	0.87	0.0410976	0.055816	0.0733874	70	49	21	ML	ADEM vs MOGAD	No	No	No
Cacciaguerra, L. et al. [22]	0.95			0.0281366	0	0	60	32	28	DL	MS vs NMOSD	Yes	No	No
Seok, J.M. et al. [23]	0.761	0.773	0.748	0.0341451	0.0451703	0.0518922	156	86	70	DL	MS vs NMOSD	Yes	Yes	Yes
Kim, H. et al. [24]	0.711	0.878	0.616	0.0390137	0.0354991	0.0687814	135	85	50	DL	MS vs NMOSD	Yes	Yes	Yes
Hagiwara, A. et al. [25]	0.811	0.8	0.833	0.0537778	0.0676123	0.0879113	53	35	18	DL	MS vs NMOSD	Yes	No	Yes
Zhuo, Z. et al. [26]	0.795	0.8	0.788	0.0457102	0.0596285	0.0711499	78	45	33	DL	MS vs NMOSD	Yes	No	Yes
Wang, Z. et al. [27]	0.75	0.707	0.759	0.0461593	0.0663888	0.066794	88	47	41	DL	MS vs NMOSD	Yes	No	Yes
Huang, L. et al. [28]	0.922	0.956	0.926	0.0234303	0.0246905	0.0332449	131	69	62	DL	MS vs NMOSD	Yes	Yes	Yes
Huang, C. et al. [29]	0.889	0.786	0.925	0.0408965	0.109611	0.0392641	59	14	45	DL	MS vs (MOGAD vs NMOSD)	No	No	No
Huang, C. et al. [29]	0.881	0.879	0.885	0.0421537	0.0871612	0.047557	59	14	45	DL	NMOSD vs (MS and MOGAD)	No	No	No
Huang, C. et al. [29]	0.729	0.833	0.702	0.0578659	0.099682	0.0681821	59	14	45	DL	MOGAD vs (MS and NMOSD)	No	No	No
Zhou, D. et al. [30]	0.992	0.97	0.995	0.0144514	0.0984886	0.0119224	38	3	35	DL	NMOSD vs ADEM	No	No	No
Pan, J. et al. [31]	0.963	0.941	0.969	0.0209735	0.0571474	0.0216647	81	17	64	DL	AE(LGI1) vs AE(GABAB)	No	No	No
