# Supplementary material for: Assessing the effectiveness of machine learning and deep learning in differentiating neuroimmunological diseases: a systematic review and meta-analysis
Source: Front Neurol. 2026 Jan 12;16:1579206. doi: 10.3389/fneur.2025.1579206 (PMC12832442; doi:10.3389/fneur.2025.1579206)
Supplement: Supplementary file 2 [file Table_2.xlsx]

## Sheet: Sheet1
Study	Risk of bias				Applicability concerns
	Patient selection	Index test	Reference standard	Flow and timing	Patient selection	Index test	Reference standard
El Khoury, Y. et al. (2022)13	High	Low	Low	Low	High	Low	Low
Yan, Z. et al. (2021)14	Low	Low	Low	Low	Unclear	Unclear	Low
Clarke, L. et al. (2021)15	Low	Low	Low	Low	Low	Low	Low
Huang, J. et al. (2021)16	High	Unclear	Low	Low	Unclear	Low	Low
Gharaibeh, M. et al. (2023)17	Low	Low	Low	Low	Low	Low	Low
Ciftci Kavaklioglu, B. et al. (2022)18	Low	Low	Low	Low	Unclear	Low	Low
Luo, X. et al. (2024)19	Low	Low	Low	Low	Unclear	Unclear	Low
Ding, S. et al. (2024)20	High	High	Low	Low	High	Unclear	Low
Wei, S. et al. (2023)21	High	Low	Unclear	Low	High	Unclear	Low
Cacciaguerra, L. et al. (2022)22	Low	High	Low	Low	Low	Unclear	Low
Seok, J.M. et al. (2023)23	High	Unclear	Low	High	Low	Low	Low
Kim, H. et al. (2020)24	High	Low	Low	Low	Unclear	Low	Low
Hagiwara, A. et al. (2021)25	High	Low	Low	Low	Unclear	Low	Low
Zhuo, Z. et al. (2022)26	Low	Low	Unclear	Low	Low	Low	Low
Wang, Z. et al. (2020)27	Low	Low	Low	Low	Low	Low	Low
Huang, L. et al. (2024)28	Low	Low	Low	Low	Low	Low	Low
Huang, C. et al. (2022)29	High	Low	Low	Low	Unclear	Low	Low
Zhou, D. et al. (2024)30	High	Unclear	Low	Low	High	Low	Low
Pan, J. et al. (2023)31	Low	Low	Low	Low	Unclear	Low	Low
